# Supplementary material for: Plasma endothelin-1 levels are increased in atrial fibrillation patients with hyperthyroidism
Source: PLoS One. 2018 Dec 4;13(12):e0208206. doi: 10.1371/journal.pone.0208206 (PMC6279224; doi:10.1371/journal.pone.0208206)
Supplement: S1 Dataset — (XLSX) [file pone.0208206.s001.xlsx]

## Sheet: Raw Data
pt. NO	Endo-1 pg/ml	log ET-1	CRP mg/L 2	Log CRP	age	Sex	Grouping thyroid/AF status, control=0, hypo=1, hyper=2, AF/hyper=3, AF=4	TSH	Log TSH	T4	log T4	T3	log T3	smoking Hx	HT	CAD	Aspirin	D.M
14	1.4123	0.34522	0.430477	-0.842862	41	F	0	3.4	1.22378	13	2.56495	4.46	1.49515	0	0	0	0	0
32	0.44054	-0.819754	0.43205	-0.839213	40	F	0	2.05	0.71784	13.1	2.57261	4.2	1.43508	0	0	0	0	0
43	0.839316	-0.175168	0.261928	-1.33969	42	F	0							1	0	0	0	0
51	0.383572	-0.958228	1.48838	0.397691	22	M	0	3.01	1.10194	14.6	2.68102	5.98	1.78842	0	0	0	0	0
58	1.28799	0.253081	4.01845	1.3909	50	F	0	2.1	0.741937	12.8	2.54945	4.64	1.53471	0	0	0	0	0
59	1.09786	0.0933651	5.82207	1.76166	51	F	0	3.43	1.23256	19.38	2.96424	4.86	1.58104	0	0	0	0	0
61	0.8313	-0.184765	2.23991	0.806437	65	M	0							0	1	1	1	1
62	0.531112	-0.632781	1.98107	0.683638	65	M	0	1.2	0.182322	16.9	2.82731	8.4	2.12823	1	1	0	0	1
63	1.92417	0.654497	0.708268	-0.344933	50	M	0	1.1	0.0953102	13.17	2.57794	3.9	1.36098	1	0	0	0	1
76	1.1384	0.129622	2.24709	0.809635	44	F	0	0.62	-0.478036	11.4	2.43361	4.2	1.43508	0	1	0	0	0
77	1.06719	0.0650272	9.166	2.2155	53	F	0	2.63	0.966984	18.3	2.9069	3.05	1.11514	0	1	0	0	1
80	0.568718	-0.564371	5.97751	1.788	53	F	0	1.29	0.254642	13.7	2.6174	3.7	1.30833	0	0	0	0	1
81	0.597202	-0.5155	0.698309	-0.359094	34	F	0	2.8	1.02962	12.63	2.53607	3.99	1.38379	0	0	0	0	1
83	0.753864	-0.282543	17.4417	2.85886	22	F	0	1.34	0.29267	17.26	2.84839	4.64	1.53471	0	0	0	0	1
84	0.568718	-0.564371	5.57078	1.71754	47	F	0	3.19	1.16002	13.94	2.63476	5.04	1.61741	0	1	0	0	0
85	0.837174	-0.177723	2.10773	0.745611	35	M	0	3.27	1.18479	14.81	2.6953	4.67	1.54116	1	0	0	0	0
86	0.995978	-0.00403011	3.45612	1.24015	53	F	0	1.75	0.559616	13.31	2.58852	5.05	1.61939	0	1	0	0	0
89	1.50869	0.411242	7.04376	1.95214	57	F	0	2.56	0.940007	18.24	2.90362	4.32	1.46326	0	0	0	0	1
91	0.454782	-0.787937	1.27221	0.240754	19	M	0	2.31	0.837248					1	0	0	0	1
92	0.51175	-0.669919	3.95224	1.37428	42	M	0	1.171	0.157858	17.74	2.87582	5.03	1.61542	1	0	0	0	1
96	0.469024	-0.757101			53	F	0							0	1	0	1	1
99	0.554476	-0.589732	0.933638	-0.0686665	21	F	0	4.99	1.60744	16.09	2.7782	1.14	0.131028	0	0	0	0	0
111	0.711996	-0.339683	0.469474	-0.756142	63	F	0	0.97	-0.0304592	16.09	2.7782	3.74	1.31909	0	0	0	0	1
117	0.673749	-0.394898	0.528219	-0.638244	35	F	0	3.37	1.21491	15.83	2.76191	4.32	1.46326	0	0	0	0	0
118	0.903231	-0.101777	3.19702	1.16222	54	F	0	2.04	0.71295	14.07	2.64404	4.44	1.49065	0	1	0	0	1
121	0.559008	-0.581591	10.3212	2.3342	27	F	0	1.59	0.463734	13.07	2.57032	4.67	1.54116	0	0	0	0	0
123	0.826737	-0.190269	6.93536	1.93663	39	F	0	2.24	0.806476	17.67	2.87187	4.76	1.56025	0	0	0	0	0
127	0.864984	-0.145044	10.3447	2.33648	54	F	0	1.78	0.576613	13.72	2.61885	4.17	1.42792	0	0	0	0	1
129	0.979725	-0.0204834	2.04593	0.715851	16	F	0	1.8	0.587787	14.79	2.69395	5.55	1.7138	0	0	0	0	0
130	1.31837	0.276396	9.06936	2.2049	60	F	0	7.14	1.96571	12.11	2.49403	4.12	1.41585	0	1	1	1	0
132	0.839486	-0.174965	3.96874	1.37845	23	F	0	2.79	1.02604	12.37	2.51527	4.52	1.50851	0	0	0	0	0
136	1.15821	0.146877	7.16665	1.96944	45	F	0	2.33	0.845868	13.3	2.58776	4.85	1.57898	0	1	0	1	0
147	0.620267	-0.477605	23.3774	3.15177	52	F	0							0		0	0	0
149	0.57014	-0.561873	9.95576	2.29815	48	M	0	3.76	1.32442	17.24	2.84723	4.29	1.45629	1	0	0	0	1
150	0.912675	-0.091376	3.17439	1.15512	42	M	0	1.96	0.672944	9.93	2.29556	3.8	1.335	1	0	0	0	0
152	0.453177	-0.791473	16.5584	2.80689	32	F	0	2.64	0.970779	14.2	2.65324	4.95	1.59939	0	0	0	0	0
153	2.15749	0.768948	0.747493	-0.291031	19	F	0							0	0	0	0	0
154	0.779003	-0.249741	6.52355	1.87542	53	F	0	2.02	0.703098	21.62	3.07362	4.57	1.51951	0	1	0	0	0
155	0.937738	-0.0642847	1.23252	0.209061	49	F	0	0.405	-0.903868	18.24	2.90362	4.34	1.46787	0	1	1	1	0
157	0.720521	-0.327781	2.76691	1.01773	32	F	0	5.6	1.72277	13.76	2.62177	5.04	1.61741	0	0	0	0	0
162	0.962801	-0.037908	7.52446	2.01816	39	F	0	2.75	1.0116	17.48	2.86106	4.44	1.49065	0	0	0	0	0
1	1.52199	0.420017	1.30378	0.265265	42	F	1	16.92	2.8285	8.62	2.15409			0	0	0	0	0
3	2.00461	0.695451	5.3085	1.66931	28	F	1	7.6	2.02815	11.44	2.43712	5.11	1.6312	0	0	0	0	0
4	1.10991	0.104283	1.01774	0.0175884	35	F	1	4.39	1.47933	13.04	2.56802	4.82	1.57277	0	0	0	0	0
5	1.03205	0.0315471	1.88304	0.632887	46	F	1	46	3.82864	7.5	2.0149	3.6	1.28093	0	0	0	0	0
8	1.26605	0.235902	2.30612	0.835566	49	M	1	6.65	1.89462	14.3	2.66026	4.4	1.4816	0	1	0	0	0
9	0.753864	-0.282543	2.7945	1.02765	52	F	1	8.91	2.18717	10.91	2.38968	4.5	1.50408	0	0	0	0	0
16	0.825074	-0.192282	0.194229	-1.63872	30	F	1	100	4.60517	3.21	1.16627	1.93	0.65752	0	0	0	0	0
18	2.01193	0.699092	4.12142	1.4162	45	M	1	6.3	1.84055	16	2.77259	5.06	1.62137	1	0	0	0	0
19	1.01022	0.0101681	0.174621	-1.74514	30	M	1	100	4.60517	4.93	1.59534	2.96	1.08519	1	0	0	0	0
20	0.72538	-0.32106	2.49726	0.915196	55	F	1	5.52	1.70838	6.17	1.8197	3.21	1.16627	0	0	0	0	0
21	0.753864	-0.282543	0.463942	-0.767997	27	F	1	7.19	1.97269					0	0	0	0	0
23	0.93901	-0.0629292	5.31782	1.67106	24	F	1	6.19	1.82294	15.5	2.74084	5.8	1.75786	0	0	0	0	0
24	0.383572	-0.958228	0.725578	-0.320786	33	F	1	6.67	1.89762	12.07	2.49072	4.76	1.56025	0	0	0	0	0
26	1.36627	0.312084	0.313046	-1.1614	73	M	1	8.9	2.18605					0	1	1	1	1
29	0.554476	-0.589732	1.18896	0.173079	22	F	1	13.05	2.56879					0	0	0	0	0
31	1.08143	0.0782842	3.72464	1.31497	60	F	1	11.36	2.4301	14.52	2.67553	3.11	1.13462	0	0	0	0	0
33	0.269636	-1.31068	2.9241	1.07299	24	F	1	4.6	1.52606	10.83	2.38232	3.93	1.36864	0	0	0	0	0
36	1.19537	0.178452	2.8651	1.0526	47	F	1	40.23	3.69461	3	1.09861	2.1	0.741937	0	0	0	0	0
39	1.409	0.342877	2.48993	0.912254	55	F	1	12.34	2.51285					0	1	0	0	0
40	0.810832	-0.209694	1.05246	0.0511341	42	F	1	6.67	1.89762	11.6	2.45101	4.65	1.53687	0	0	0	0	0
41	0.711138	-0.340889	0.148725	-1.90566	48	F	1	6.432	1.86129	14	2.63906			0	1	0	0	0
42	0.568718	-0.564371	4.3415	1.46822	46	F	1	5.09	1.62728	12.98	2.56341	4.18	1.43031	0	1	0	0	1
44	0.8678	-0.141794	7.76558	2.0497	53	F	1	5.37	1.68083	16.63	2.81121	3.91	1.36354	0	1	0	0	0
45	0.910526	-0.0937328	10.4639	2.34793	73	F	1	6.72	1.90509					0	1	0	1	1
46	0.924768	-0.0782124	2.54195	0.932932	40	F	1	7.87	2.06306	10.28	2.3302	3.54	1.26413	0	0	0	0	0
48	0.525992	-0.642469	0.823344	-0.194381	24	F	1	5.6	1.72277	6.17	1.8197	3.23	1.17248	0	0	0	0	0
49	0.454782	-0.787937	2.0027	0.694498	35	F	1	7.9	2.06686	13.1	2.57261	3.1	1.1314	0	0	0	0	0
52	0.810832	-0.209694	1.74127	0.554616	53	F	1	6.26	1.83418	12.16	2.49815	3.82	1.34025	0	1	0	0	0
53	0.212668	-1.54802	0.940696	-0.0611353	30	F	1							0	0	0	0	0
55	1.43748	0.362892	3.99355	1.38468	50	F	1	17.14	2.84141	9.24	2.22354	4.22	1.43984	0	0	0	0	0
56	0.995978	-0.00403011	11.6498	2.45529	42	F	1	7.44	2.00687	13.24	2.58324	5.68	1.73695	0	0	0	0	0
57	0.668412	-0.402851	1.22454	0.202562	33	M	1	100	4.60517	1.66	0.506818	1.82	0.598837	0	0	0	0	0
64	0.878487	-0.129554	0.227765	-1.47944	49	F	1	8.86	2.18155	11.25	2.42037	3.5	1.25276	0	0	0	1	1
67	1.1384	0.129622	2.32605	0.844171	50	F	1	34.17	3.53135	6.6	1.88707	3.43	1.23256	1	0	0	0	0
68	1.86474	0.623122	3.50379	1.25385	31	M	1							0	0	0	0	0
69	1.76505	0.568177	18.8767	2.93793	41	F	1							0	1	0	0	1
70	1.18112	0.166467	10.6099	2.36179	54	F	1	6.06	1.80171	1.1	0.0953102			0	0	0	0	1
73	0.79659	-0.227415	2.73045	1.00447	64	F	1	9.68	2.27006	15.21	2.72195	2.5	0.916291	0	1	0	0	1
75	0.79659	-0.227415	0.842105	-0.17185	25	M	1	37.96	3.63653	6.6	1.88707	3.43	1.23256	1	0	0	0	0
79	0.36933	-0.996065	0.727999	-0.317455	22	F	1							0	0	0	0	0
87	2.04989	0.717784	5.04349	1.6181	79	M	1	9.04	2.20166	11.76	2.4647	3.51	1.25562	0	1	0	1	0
98	0.739622	-0.301616	29.371	3.38001	45	F	1	29.91	3.39819	6.41	1.85786	4.02	1.39128	0	0	0	0	0
101	1.39475	0.332718	2.89152	1.06178	46	F	1	0.03	-3.50656					0	1	0	0	1
104	0.782115	-0.245753	0.293828	-1.22476	27	F	1	7.86	2.06179	11.96	2.48157			0	0	0	0	0
113	0.9359	-0.0662466	8.48504	2.1383	61	F	1	10.46	2.34756			3.22	1.16938	0	0	0	0	1
115	0.597255	-0.515411	1.90878	0.646466	71	F	1	8.91	2.18717	13.6	2.61007	4.61	1.52823	0	1	0	1	0
116	0.597255	-0.515411	3.88661	1.35754	33	F	1	8.5	2.14007	10.6	2.36085	3.83	1.34286	0	0	0	0	0
122	0.686498	-0.376152	0.640732	-0.445144	36	F	1	18	2.89037	11.52	2.44408			0	0	0	0	0
125	1.00522	0.00520941	22.0425	3.09297	63	F	1	10.23	2.32532	8.92	2.1883	3.88	1.35584	0	1	1	1	1
128	1.37494	0.318413	10.2484	2.32712	67	F	1	5.35	1.6771	14.15	2.64971	4.01	1.38879	0	1	0	1	1
131	1.08172	0.0785496	8.66152	2.15889	54	F	1	6.94	1.9373	11.61	2.45187	4.51	1.5063	0	0	0	0	0
133	1.13271	0.124616	8.48504	2.1383	49	F	1	10.69	2.36931	11.66	2.45616			0	1	0	1	0
134	0.342275	-1.07214	4.28086	1.45415	41	F	1	14.48	2.67277	12.82	2.55101	3.58	1.27536	0	0	0	0	0
135	0.584506	-0.536988	0.616076	-0.484385	31	F	1	6.83	1.92132					0	0	0	0	0
142	0.393271	-0.933256	0.148725	-1.90566	30	F	1	5.7	1.74047					0	0	0	0	0
144	1.30788	0.268404	2.51309	0.921512	42	M	1	11.11	2.40785					0	0	0	0	0
148	1.02128	0.0210597	12.6417	2.537	30	F	1	8.76	2.1702	15.79	2.75938	5.06	1.62137	0	0	0	0	0
156	0.99622	-0.00378766	0.851259	-0.161039	21	F	1	100	4.60517	4.93	1.59534	3.3	1.19392	0	0	0	0	0
158	1.12989	0.122122			55	F	1	8.48	2.13771					0	0	0	0	0
162	0.461531	-0.773205	6.05815	1.8014	33	F	1	8.16	2.09924					0	0	0	0	0
163	0.361277	-1.01811	2.09629	0.740168	33	F	1					3.71	1.31103	0	1	0	0	0
6	0.668412	-0.402851	1.88502	0.633936	21	F	2	0.012	-4.42285	33.29	3.50526	15.62	2.74855	0	0	0	0	0
11	1.67555	0.516141	0.99392	-0.00609856	32	M	2	0.005	-5.29832	19.23	2.95647	7.9	2.06686	0	0	0	0	0
15	1.86567	0.623623	0.18474	-1.68881	30	M	2	0.005	-5.29832	60.32	4.09966	28.56	3.35201	1	0	0	0	0
17	0.93901	-0.0629292	0.1	-2.30259	27	F	2	0.224	-1.49611	9.82	2.28442	3.32	1.19996	0	0	0	0	0
22	1.25874	0.230109	4.77151	1.56266	54	F	2	0.029	-3.54046	36.87	3.6074	13.13	2.5749	0	0	0	0	0
25	0.776112	-0.253458	0.764743	-0.268215	27	F	2							0	0	0	0	0
27	1.25874	0.230109	4.44022	1.4907	42	M	2	0		31.67	3.45537	14.23	2.65535	1	0	0	0	0
28	0.711138	-0.340889	0.109505	-2.21178	34	F	2	0.086	-2.45341					0	0	0	0	0
30	1.61705	0.480604	0.453644	-0.790443	40	F	2	1.49	0.398776	16.11	2.77944	5.07	1.62334	1	0	0	0	0
35	1.02446	0.0241676	0.696054	-0.362327	32	F	2	0.015	-4.19971	39.5	3.6763			0	0	0	0	0
37	1.56566	0.448306	3.05838	1.11789	61	M	2	0.009	-4.71053	102	4.62497	4.2	1.43508	1	0	0	0	1
47	0.93901	-0.0629292	1.74127	0.554616	60	F	2	0.314	-1.15836	19.28	2.95907	4.25	1.44692	0	1	0	0	0
50	1.45478	0.374856	0.657794	-0.418864	40	F	2	0.01	-4.60517	14.23	2.65535	8.89	2.18493	0	0	0	0	0
60	0.51175	-0.669919	5.77815	1.75408	52	F	2	0.023	-3.77226	13.6	2.61007	6.57	1.88251	0	1	0	0	1
65	1.01022	0.0101681	3.34152	1.20643	40	F	2	0.013	-4.34281	30.99	3.43366	9.42	2.24284	1	0	0	0	0
66	2.43442	0.889709	1.03557	0.0349501	27	F	2							0	0	0	0	0
72	1.60974	0.476071	2.03153	0.708788	69	F	2							0	1	0	1	0
82	1.53717	0.429946	0.970252	-0.0301997	28	F	2	0.005	-5.29832	71.31	4.26704	38.27	3.64467	0	0	0	0	0
88	0.51175	-0.669919	0.464634	-0.766505	52	F	2	0.017	-4.07454					0	0	0	0	0
90	0.882042	-0.125516	0.814645	-0.205002	24	F	2	0.005	-5.29832	82.22	4.4094	26.82	3.28915	0	0	0	0	0
93	0.768106	-0.263828	6.38848	1.8545	33	F	2	0.005	-5.29832	38.43	3.64884	10.63	2.36368	0	0	0	0	1
94	1.09567	0.0913679	5.31524	1.67058	47	M	2	0.019	-3.96332	18.84	2.93598	5.32	1.67147	0	0	0	0	1
95	1.409	0.342877	0.41966	-0.86831	32	M	2	0.005	-5.29832			6.21	1.82616	1	0	0	0	0
97	4.22891	1.44194	34.7476	3.54811	54	M	2	0.005	-5.29832	48.84	3.88855	13.84	2.62756	1	1	0	0	1
100	2.19231	0.784954	5.06715	1.62278	52	F	2	0.005	-5.29832	49.63	3.9046	26.4	3.27336	0	0	0	0	0
102	1.22833	0.205656	2.99498	1.09694	66	F	2	0.019	-3.96332	21.8	3.08191	6.33	1.8453	0	1	0	0	0
105	0.877733	-0.130413	2.06033	0.722865	28	F	2							0	0	0	0	0
106	0.845861	-0.167401	0.942792	-0.0589096	35	F	2			24.5	3.19867	6.82	1.91986	0	0	0	0	0
107	1.08809	0.0844252	0.647483	-0.434662	56	F	2	0.089	-2.41912	19.91	2.99122	4.7	1.54756	0	0	0	0	0
108	1.54068	0.432225	0.823799	-0.193829	21	F	2	0.005	-5.29832	100	4.60517	50	3.91202	0	0	0	0	0
109	1.58451	0.460273	0.823799	-0.193829	10	M	2	0.179	-1.72037	16.03	2.77446	5.57	1.7174	0	0	0	0	0
110	1.78291	0.578248	3.12927	1.1408	61	F	2	0.07	-2.65926	5.86	1.76815	3.51	1.25562	1	1	0	1	0
114	0.903231	-0.101777	14.4704	2.67211	50	M	2	0.011	-4.50986	28.2	3.33932	6.13	1.81319	0	0	0	0	0
119	1.27295	0.241339	8.80664	2.17551	41	F	2	0.008	-4.82831	16.73	2.8172	6.88	1.92862	0	0	0	0	0
120	0.890482	-0.115992	2.02433	0.705238	44	M	2	0.005	-5.29832	42.9	3.75887	23.27	3.14716	1	0	0	0	0
126	1.00522	0.00520941	9.28289	2.22817	37	F	2	0.005	-5.29832	63.83	4.15622	14.96	2.70538	0	0	1	1	0
137	0.584506	-0.536988	24.6043	3.20292	46	M	2	0.014	-4.2687	34.6	3.54385	10.44	2.34564	0	1	0	0	0
138	1.74466	0.556563	4.53562	1.51196	23	M	2	0.005	-5.29832	58.85	4.07499	30.71	3.42459	1	0	0	0	0
151	1.20508	0.186548	1.00686	0.00684154		F	2	0.009	-4.71053	20.63	3.02675	6.83	1.92132	0	0	0	0	0
159	1.32204	0.27918	0.457283	-0.782452	23	M	2	0.006	-5.116	26.66	3.28316	8.69	2.16217	0	0	0	0	0
160	1.80661	0.59145	32.2788	3.47441	33	F	2							0	0	0	0	0
2	2.15086	0.765869	6.91628	1.93388	72	M	3							1	0	0	0	0
7	1.66092	0.507375	3.21912	1.16911	47	M	3	0.001	-6.90776	46.4	3.8373	18.7	2.92852	0	0	1	1	1
10	2.5238	0.925766	0.52514	-0.64409	45	M	3							1	1	0	0	0
12	1.51011	0.412184	0.125853	-2.07264	21	F	3							0	0	0	0	0
13	1.73224	0.549414	0.138423	-1.97744	20	F	3	0.01	-4.60517			6.9	1.93152	0	0	0	0	0
103	3.12156	1.13833	1.97385	0.679985	57	F	3	0.018	-4.01738	28.17	3.33826	9.565	2.25811	0	1	0	1	0
143	1.86498	0.623252	6.3281	1.845	26	M	3	0.015	-4.19971	23.15	3.14199	7.04	1.95161	0	0	0	0	0
146	1.21283	0.192956	1.82165	0.599742	71	M	3	0.049	-3.01593	14.98	2.70672	5.62	1.72633	1	1	0	0	0
R1	1.22869	0.205951			59	F	3	0.014	-4.2687	26.64	3.28241	6.6	1.88707	0	1	1	1	0
74	1.25233	0.225009	0.776315	-0.253197	59	F	4	1.24	0.215111	21.12	3.05022	5.66	1.73342	0	1	1	1	1
R2	1.56137	0.445562	5.09294	1.62786	41	F	4	4.1	1.41099	12.82	2.55101	4.55	1.51513	0	1	0	1	0
R3	2.14853	0.764783	0.330358	-1.10758	47	M	4	5.85	1.76644	15.85	2.76317	5.87	1.76985	1	0	0	1	0
R4	1.5126	0.41383			36	M	4	1.51	0.41211	16.96	2.83086	4.43	1.4884	1	1	0	0	0
R5	1.907	0.645531	1.24942	0.222676	64	M	4	2.66	0.978326	12.53	2.52813	5.37	1.68083	0	1	0	1	0
R6	2.2294	0.801732	3.27358	1.18589	77	F	4	4.8	1.56862	16.1	2.77882	5.03	1.61542	0	1	1	0	0
R7	1.84808	0.614147	0.318609	-1.14379	58	F	4	3.7	1.30833	14.86	2.69867	4.17	1.42792	0	1	1	1	1
R8	2.41411	0.881332	30.4965	3.41761	89	M	4	3.49	1.2499	14.92	2.7027	4.79	1.56653	0	1	1	1	0
R9	3.03172	1.10913	12.1691	2.4989	71	M	4	3.13	1.14103	15.23	2.72327	4.24	1.44456	0	1	1	1	0
R10	1.65172	0.501815	14.3555	2.66413	64	M	4	2.17	0.774727	15.06	2.71204	4.7	1.54756	0	1	1	0	1

## Sheet: Coding
1= yes
0=no
M=male
F=Female
Log=log e
ET-1= endothelin 1
CRP=C reactive protein
HT=hypertension
TSH=thyroid stimulating hormone
DM= diabetes
CAD=coronary artery disease
AF=atrial fibrillation
Grouping:
0=control (normal thyroid function and sinus ryhthm
1=hypothyroidism
2=hyperthyroidism
3=hyperthyroidism with atrial fibrillation
4=atrial fibrillation
